# Supplementary material for: Hemizygous splicing variant in CNKSR2 results in X‐linked intellectual developmental disorder
Source: Mol Genet Genomic Med. 2024 Feb 9;12(2):e2389. doi: 10.1002/mgg3.2389 (PMC10858311; doi:10.1002/mgg3.2389)
Supplement: Supplementary file 1 — Table S1: [file MGG3-12-e2389-s001.xlsx]

## Sheet: Sheet1
Type	Gene.refGeneWithVer	Chr	Start	End	Ref	Alt	Func.refGeneWithVer	GeneDetail.refGeneWithVer	ExonicFunc.refGeneWithVer	AAChange.refGeneWithVer	omim_ID	omim_Inheritance	omim_Phenotypes	gnomad_pLI	gnomad_oe_lof	REVEL	P_Number_all	P_Number_6Soft	s-PP3	gnomAD_exome_ALL	ExAC_ALL	1000g2015aug_all	SIFT_pred	Polyphen2_HDIV_pred	Polyphen2_HVAR_pred	LRT_pred	MutationTaster_pred	MutationAssessor_pred	FATHMM_pred	PROVEAN_pred	M-CAP_pred	CADD_raw	dbscSNV_ADA_SCORE	dbscSNV_RF_SCORE
CH	KIAA1109	chr4	122211006	122211006	C	A	exonic	.	nonsynonymous SNV	NM_001384125.1:exon20:c.2158C>A (p.Pro720Thr)	611565	AR	Alkuraya-Kucinskas syndrome,617822 (3),AR	3.2559e-21	0.34174	0.259	6	5	1[maxent]	.	.	.	D	D	D	U	D	M	T	D	D	5.577	.	.
CH	KIAA1109	chr4	122272523	122272523	A	T	intronic	.	.	.	611565	AR	Alkuraya-Kucinskas syndrome,617822 (3),AR	3.2559e-21	0.34174	.	0	0	1[spliceAI]	.	.	.	.	.	.	.	.	.	.	.	.	.	.	.
CH	DNAH11	chr7	21725836	21725836	G	T	exonic	.	nonsynonymous SNV	NM_001277115.2:exon45:c.7292G>T (p.Ser2431Ile)	603339	AR	Ciliary dyskinesia, primary, 7, with or without situs inversus,611884 (3),AR	2.5389e-58	0.58331	0.333	7	6	1[maxent]	0.000117906	9.775e-05	0.000199681	D	D	D	D	D	M	T	D	D	7.017	.	.
CH	DNAH11	chr7	21765504	21765504	C	T	exonic	.	nonsynonymous SNV	NM_001277115.2:exon55:c.9017C>T (p.Thr3006Met)	603339	AR	Ciliary dyskinesia, primary, 7, with or without situs inversus,611884 (3),AR	2.5389e-58	0.58331	0.46	7	6	-	8.43319e-05	6.627e-05	0.000399361	D	D	D	D	D	M	T	D	D	7.407	.	.
XL	CNKSR2	chrX	21590621	21590621	G	A	canonical splicing	NM_014927.5:exon14:c.1657+1G>A	.	.	300724	XL	Intellectual developmental disorder, X-linked syndromic, Houge type,301008 (3),XL	0.99996	0.07167	.	1	1	3[ADA,RF,spliceAI]	.	.	.	.	.	.	.	D	.	.	.	.	5.671	1	0.936
Clinvar	GJB2	chr13	20189473	20189473	C	T	exonic	.	nonsynonymous SNV	NM_004004.6:exon2:c.109G>A (p.Val37Ile)	121011	AD|AD|AD|AR, DD|AD|AD|AD	Deafness, autosomal dominant 3A,601544 (3),AD;Keratoderma, palmoplantar, with deafness,148350 (3),AD;Bart-Pumphrey syndrome,149200 (3),AD;Deafness, autosomal recessive 1A,220290 (3),AR, DD;Keratitis-ichthyosis-deafness syndrome,148210 (3),AD;Hystrix-like ichthyosis with deafness,602540 (3),AD;Vohwinkel syndrome,124500 (3),AD	6.562e-16	2.6153	0.656	8	5	-	0.00772034	0.0066	0.0153754	T	D	D	D	A	M	D	N	.	0.981	.	.
AD	TMEM63A	chr1	225861000	225861000	G	A	splicing	NM_014698.3:exon14:c.1086-3C>T	.	.	618685	AD	Leukodystrophy, hypomyelinating, 19, transient infantile,618688 (3),AD	1.3865e-12	0.60136	.	0	0	1[spliceAI]	.	.	.	.	.	.	.	.	.	.	.	.	.	0.1926	0.188
AD	ITPR1	chr3	4645657	4645657	G	A	exonic	.	nonsynonymous SNV	NM_002222.7:exon10:c.784G>A (p.Val262Ile)	147265	AD|AD|AD, AR	Spinocerebellar ataxia 29, congenital nonprogressive,117360 (3),AD;Spinocerebellar ataxia 15,606658 (3),AD;Gillespie syndrome,206700 (3),AD, AR	1	0.080881	0.476	7	4	-	1.61164e-05	.	.	T	P	P	D	D	L	D	N	D	5.072	.	.
AD	SCN5A	chr3	38606039	38606039	T	G	exonic	.	nonsynonymous SNV	NM_000335.5:exon10:c.1250A>C (p.Glu417Ala)	600163	AD|AD|AD|AR|AD|-|AD|AR|AD	Long QT syndrome 3,603830 (3),AD;Cardiomyopathy, dilated, 1E,601154 (3),AD;Brugada syndrome 1,601144 (3),AD;{Sudden infant death syndrome, susceptibility to},272120 (3),AR;Atrial fibrillation, familial, 10,614022 (3),AD;Ventricular fibrillation, familial, 1,603829 (3);Heart block, progressive, type IA,113900 (3),AD;Sick sinus syndrome 1,608567 (3),AR;Heart block, nonprogressive,113900 (3),AD	0.91291	0.20533	0.789	8	4	-	.	.	.	T	D	P	D	D	L	D	D	D	5.117	.	.
AD	SCN10A	chr3	38702079	38702079	C	T	exonic	.	nonsynonymous SNV	NM_006514.4:exon27:c.4417G>A (p.Val1473Met)	604427	AD	Episodic pain syndrome, familial, 2,615551 (3),AD	9.9457e-38	0.82473	0.709	10	6	-	9.24992e-06	2.648e-05	.	D	D	D	D	D	H	D	D	D	6.704	.	.
AD	SRRM2	chr16	2767721	2767723	CAC	-	exonic	.	nonframeshift deletion	NM_016333.4:exon11:c.7193_7195del (p.Pro2400del)	606032	AD	Intellectual developmental disorder, autosomal dominant 72,620439 (3),AD	1	0.062848	.	0	0	-	.	.	.	.	.	.	.	.	.	.	.	.	.	.	.
AD	ARMC5	chr16	31461972	31461972	C	T	exonic	.	nonsynonymous SNV	NM_001105247.2:exon2:c.526C>T (p.Arg176Cys)	615549	AD, SMu	ACTH-independent macronodular adrenal hyperplasia 2,615954 (3),AD, SMu	0.1075	0.26161	0.382	7	6	-	2.0034e-05	1.656e-05	.	D	D	D	D	D	M	T	D	D	7.102	.	.
AD	CARD14	chr17	80202227	80202227	G	C	exonic	.	nonsynonymous SNV	NM_001366385.1:exon18:c.2026G>C (p.Gly676Arg)	607211	AD|AD	Psoriasis 2,602723 (3),AD;Pityriasis rubra pilaris,173200 (3),AD	1.2051e-19	0.75327	0.381	6	5	-	.	.	.	D	D	P	N	D	M	T	D	D	5.841	.	.
AD	DCC	chr18	52924006	52924006	T	G	intronic	.	.	.	120470	AD|-|AR|-	Mirror movements 1 and/or agenesis of the corpus callosum,157600 (3),AD;Esophageal carcinoma, somatic,133239 (3);Gaze palsy, familial horizontal, with progressive scoliosis, 2,617542 (3),AR;Colorectal cancer, somatic,114500 (3)	0.99448	0.18387	.	0	0	1[spliceAI]	.	.	.	.	.	.	.	.	.	.	.	.	.	.	.
Filter criteria:
1. Minor allele frequency (MAF)<0.0001 or non in AD pattern, and MAF<0.005 or non in AR pattern；
2. People with pathogenic or suspected disease in the ClinVar database need not be filtered;
3. The genetic pattern is one of AD, AR, CH;
4. Retain truncation variation (classic splicing, frameshift, nonsense, startloss, stoploss), insertion deletion in the non-repeat area box, and REVEL> 0.7, P_Number_6Soft>3, Splice AI>0.2.
